# Supplementary material for: Heterodonty and ontogenetic shift dynamics in the dentition of the tiger shark Galeocerdo cuvier (Chondrichthyes, Galeocerdidae)
Source: J Anat. 2022 Apr 15;241(2):372–92. doi: 10.1111/joa.13668 (PMC9296035; doi:10.1111/joa.13668)
Supplement: Supplementary file 1 — Table S1 [file JOA-241-372-s002.xlsx]

## Sheet: Tabelle1
Supplementary Table 1: Summary of all examined specimens and related data. All measurements are in cm. The asterisk indicates a measured value (not estimated). HNS, Haus der Natur Salzburg; IPV, Institute of Palaeontology, Vertebrate Collection, University of Vienna; NHMV, Natural History Museum Vienna; OÖLKG, Oberösterreichische Landes-Kultur GmbH Linz; PIM-UZH, Paläontologisches Institut und Mu…
Collection	Collection Number	Locality	Bite Circumference		Total Length Estimation			Ontogeny	Tooth formula UPPER			Tooth formula LOWER			Flipped Row	Upper Symphysis		Lower Symphysis
			Upper	Lower	Upper BC	Lower BC	Average		Left	Sym.	Right	Left	Sym.	Right		Direction	Morphotype	Direction	Morphotype
IPV	EMRG-Chond-A-1b	Okinawa, JPN	2021-06-07	2021-04-07	-	-	56*	Embryo	11	1	11	12	1	12	-	?	?	?	?
IPV	EMRG-Chond-J-11	FL	2021-06-10	10	85.2	83.7	84.45	Juvenile	10	1	10	11	1	11	-	left	first	right	second
IPV	EMRG-Chond-J-12	FL	2021-01-15	2021-03-14	118	115.9	116.95	Juvenile	11	1	11	11	1	11	-	right	second	right	first
IPV	EMRG-Chond-J-13	Taiwan	2021-02-12	2021-03-12	96.9	101	98.95	Juvenile	11	1	10	11	1	11	-	right	second	left	first
IPV	EMRG-Chond-J-14	FL	2021-07-12	2021-06-12	100.6	103.3	101.95	Juvenile	12	1	12	12	1	12	LM12	left	first	right	second
IPV	EMRG-Chond-J-15	FL	2021-07-13	2021-09-12	107.9	105.5	106.7	Juvenile	10	1	11	11	1	11	-	left	first	right	second
PIM-UZH	7-728/RZ	?	2021-09-21	2021-04-21	166.1	167.3	166.7	Juvenile	11	1	11	11	1	12	-	left	first	left	second
PIM-UZH	7-729/RZ	?	13	2021-03-12	102.8	101	101.9	Juvenile	11	1	11	11	1	11	RM11	left	second	right	second
PIM-UZH	7-730/RZ	?	2021-07-10	2021-04-10	85.9	86.7	86.3	Juvenile	11	1	11	11	1	11	-	left	first	right	second
IPV	EMRG-Chond-J-9	South-east Asia	2021-05-29	2021-03-28	218.4	215.8	217.1	Subadult	11	1	11	12	1	11	-	right	first	right	first
IPV	EMRG-Chond-J-10	South-east Asia	30	2021-02-27	221.8	208.1	214.95	Subadult	11	1	11	12	1	12	-	left	first	right	first
IPV	EMRG-Chond-J-22	Korfu, GRC	31	29.2	228.6	222	225	Subadult	11	1	11	11	1	12	LM11	left	first	right	second
IPV	EMRG-Chond-J-23	FL	37.1	35.6	269.7	266	267.85	Subadult	11	1	11	11	1	11	-	right	first	right	first
NHMV	NHMW-98776	Cancun, Mexico	41.9	40.1	301.6	296.4	299	Subadult	11	1	11	11	1	11	-	left	first	left	second
OÖLKG	OÖLM-2010/415	?	35.3	38.1	257.6	282.9	270.25	Subadult	10	1	?	11	1	11	-	?	?	left	?
PIM-UZH	7-731/RZ	?	34.2	33.5	250.2	251.6	250.9	Subadult	11	1	11	12	1	12	LM12	left	first	right	first
IPV	EMRG-Chond-J-16	?	41	41.7	295.7	307.2	301.45	Adult	10	1	11	11	1	11	-	right	first	right	first
NHMV	NHMW-2001444	?	56.2	55.5	395.2	398.5	396.85	Adult	10	1	10	11	1	11	LP8	left	first	right	second
NHMV	NHMW-50080	St. Domingo	48	47	341.8	342.5	342.15	Adult	11	1	11	11	1	11	-	left	first	?	?
OÖLKG	OÖLM-2017/552	?	53.8	48.4	379.6	351.8	365.7	Adult	11	1	11	11	1	11	-	left	first	left	second
HNS	HNS-Pisc-S-0019	?	56.8	57.4	399.1	410.9	405	Adult	11	1	10	12	1	11	LM12	right	first	right	second
								Average	10.81	1	10.85	11.29	1	11.29
								Median	11	1	11	11	1	11
