# Supplementary material for: Heterodonty and ontogenetic shift dynamics in the dentition of the tiger shark Galeocerdo cuvier (Chondrichthyes, Galeocerdidae)
Source: J Anat. 2022 Apr 15;241(2):372–92. doi: 10.1111/joa.13668 (PMC9296035; doi:10.1111/joa.13668)
Supplement: Supplementary file 2 — Table S2 [file JOA-241-372-s001.xlsx]

## Sheet: Tabelle1
Supplementary Table 2: Number of teeth per tooth file. F, functional teeth; R, replacement teeth.
Juveniles																																								Subadults
EMRG-Chond-J-11								EMRG-Chond-J-12								EMRG-Chond-J-13								EMRG-Chond-J-14								EMRG-Chond-J-15								EMRG-Chond-J-9								EMRG-Chond-J-10
Teeth/Tooth File RIGHT				Teeth/Tooth File LEFT				Teeth/Tooth File RIGHT				Teeth/Tooth File LEFT				Teeth/Tooth File RIGHT				Teeth/Tooth File LEFT				Teeth/Tooth File RIGHT				Teeth/Tooth File LEFT				Teeth/Tooth File RIGHT				Teeth/Tooth File LEFT				Teeth/Tooth File RIGHT				Teeth/Tooth File LEFT				Teeth/Tooth File RIGHT
File	Total	F	R	File	Total	F	R	File	Total	F	R	File	Total	F	R	File	Total	F	R	File	Total	F	R	File	Total	F	R	File	Total	F	R	File	Total	F	R	File	Total	F	R	File	Total	F	R	File	Total	F	R	File	Total
-	-	-	-	PS	4	1	3	PS	4	1	3	-	-	-	-	PS	4	0	4	-	-	-	-	-	-	-	-	PS	4	1	3	-	-	-	-	PS	3	1	2	PS	4	1	3	-	-	-	-	-	-
RP1	4	1	3	LP1	5	1	4	RP1	4	1	3	LP1	4	1	3	RP1	4	1	3	LP1	4	1	3	RP1	4	1	3	LP1	4	1	3	RP1	4	1	3	LP1	4	1	3	RP1	5	1	4	LP1	5	1	4	RP1	5
RP2	4	1	3	LP2	4	1	3	RP2	5	1	4	LP2	5	1	4	RP2	4	1	3	LP2	5	1	4	RP2	4	1	3	LP2	4	1	3	RP2	4	1	3	LP2	4	0	4	RP2	4	1	3	LP2	5	1	4	RP2	5
RP3	4	1	3	LP3	5	1	4	RP3	4	1	3	LP3	4	1	3	RP3	5	1	4	LP3	4	1	3	RP3	5	1	4	LP3	4	1	3	RP3	4	1	3	LP3	4	1	3	RP3	5	1	4	LP3	5	1	4	RP3	5
RP4	4	1	3	LP4	4	1	3	RP4	4	1	3	LP4	4	1	3	RP4	4	1	3	LP4	4	1	3	RP4	4	1	3	LP4	4	1	3	RP4	4	0	4	LP4	4	1	3	RP4	5	1	4	LP4	5	1	4	RP4	5
RP5	4	1	3	LP5	4	2	2	RP5	4	1	3	LP5	4	1	3	RP5	5	1	4	LP5	4	1	3	RP5	5	1	4	LP5	5	1	4	RP5	4	1	3	LP5	4	1	3	RP5	5	1	4	LP5	4	0	4	RP5	4
RP6	4	1	3	LP6	4	1	3	RP6	3	1	2	LP6	3	1	2	RP6	4	1	3	LP6	4	1	3	RP6	4	1	3	LP6	4	1	3	RP6	3	1	2	LP6	3	1	2	RP6	5	1	4	LP6	5	1	4	RP6	5
RP7	5	2	3	LP7	4	2	2	RP7	4	1	3	LP7	4	1	3	RP7	5	2	3	LP7	4	1	3	RP7	3	1	2	LP7	4	1	3	RP7	4	1	3	LP7	4	1	3	RP7	4	0	4	LP7	4	1	3	RP7	5
RP8	4	1	3	LP8	4	1	3	RP8	4	1	3	LP8	4	1	3	RP8	4	1	3	LP8	4	1	3	RP8	3	1	2	LP8	4	1	3	RP8	3	1	3	LP8	3	1	2	RP8	5	1	4	LP8	5	1	4	RP8	4
RP9	4	2	2	LP9	4	2	2	RP9	4	1	3	LP9	3	0	3	RP9	4	1	3	LP9	4	1	3	RP9	4	1	3	LP9	4	1	3	RP9	3	1	2	LP9	3	1	2	RP9	4	1	3	LP9	4	1	3	RP9	4
RP10	5	2	3	LP10	4	2	2	RP10	4	1	3	LP10	3	0	3	RP10	3	1	2	LP10	4	1	3	RP10	3	1	2	LP10	4	1	3	RP10	3	1	2	LP10	3	1	2	RP10	5	1	4	LP10	4	1	3	RP10	5
-	-	-	-	-	-	-	-	RP11	3	1	2	LP11	2	0	2	-	-	-	-	LP11	2	1	1	RP11	3	1	2	LP11	3	1	2	RP11	2	1	1	-	-	-	-	RP11	5	1	4	LP11	4	0	4	RP11	4
-	-	-	-	-	-	-	-	-	-	-	-	-	-	-	-	-	-	-	-	-	-	-	-	RP12	2	0	2	LP12	2	0	2	-	-	-	-	-	-	-	-	-	-	-	-	-	-	-	-	-	-
MS	4	0	4	-	-	-	-	MS	2	0	2	-	-	-	-	-	-	-	-	MS	3	0	3	MS	3	1	2	-	-	-	-	MS	4	1	3	-	-	-	-	MS	4	1	3	-	-	-	-	MS	4
RM1	5	2	3	LM1	5	2	3	RM1	4	1	3	LM1	5	1	4	RM1	5	2	3	LM1	4	1	3	RM1	4	1	3	LM1	4	1	3	RM1	4	1	3	LM1	4	1	3	RM1	6	1	5	LM1	5	1	4	RM1	3
RM2	4	1	3	LM2	4	1	3	RM2	4	1	3	LM2	4	1	3	RM2	4	2	2	LM2	4	1	3	RM2	4	1	3	LM2	4	1	3	RM2	4	1	3	LM2	4	1	3	RM2	5	1	4	LM2	5	1	4	RM2	5
RM3	4	1	3	LM3	4	1	3	RM3	5	1	4	LM3	5	1	4	RM3	4	1	3	LM3	5	1	4	RM3	3	1	2	LM3	4	1	3	RM3	5	1	4	LM3	4	1	3	RM3	5	1	4	LM3	5	1	4	RM3	4
RM4	4	1	3	LM4	5	1	4	RM4	4	1	3	LM4	4	1	3	RM4	4	1	3	LM4	4	1	3	RM4	4	1	3	LM4	4	1	3	RM4	4	1	3	LM4	4	1	3	RM4	5	1	4	LM4	5	1	4	RM4	5
RM5	4	1	3	LM5	4	1	3	RM5	4	1	3	LM5	4	1	3	RM5	4	1	3	LM5	3	1	2	RM5	4	1	3	LM5	4	1	3	RM5	3	1	2	LM5	4	1	3	RM5	5	1	4	LM5	5	1	4	RM5	5
RM6	4	2	2	LM6	5	1	4	RM6	4	1	3	LM6	3	0	3	RM6	4	1	3	LM6	4	1	3	RM6	4	1	3	LM6	5	1	4	RM6	4	1	3	LM6	4	1	3	RM6	5	1	4	LM6	5	1	4	RM6	5
RM7	4	1	3	LM7	4	1	3	RM7	4	1	3	LM7	4	1	3	RM7	4	1	3	LM7	3	1	2	RM7	3	1	2	LM7	4	1	3	RM7	3	1	2	LM7	3	1	2	RM7	5	1	4	LM7	5	1	4	RM7	5
RM8	3	1	2	LM8	4	2	2	RM8	3	1	2	LM8	3	1	2	RM8	3	1	2	LM8	3	1	2	RM8	2	1	1	LM8	3	0	3	RM8	4	1	3	LM8	4	1	3	RM8	5	1	4	LM8	5	1	4	RM8	4
RM9	3	1	2	LM9	3	1	2	RM9	3	0	3	LM9	4	1	3	RM9	4	1	3	LM9	4	2	2	RM9	3	1	2	LM9	3	1	2	RM9	3	1	2	LM9	4	1	3	RM9	4	1	3	LM9	4	1	3	RM9	4
RM10	3	1	2	LM10	3	1	2	RM10	3	1	2	LM10	3	1	2	RM10	3	1	2	LM10	4	1	3	RM10	2	1	1	LM10	3	1	2	RM10	4	1	3	LM10	4	1	3	RM10	4	0	4	LM10	3	1	2	RM10	5
RM11	3	1	2	LM11	4	2	2	RM11	2	1	1	LM11	4	2	2	RM11	4	1	3	LM11	3	2	1	RM11	2	1	1	LM11	4	1	3	RM11	4	1	3	LM11	4	1	3	RM11	4	1	3	LM11	3	1	2	RM11	5
-	-	-	-	-	-	-	-	-	-	-	-	-	-	-	-	-	-	-	-	-	-	-	-	RM12	1	0	1	LM12	3	1	2	-	-	-	-	-	-	-	-	-	-	-	-	LM12	5	1	4	-	-
[truncated: 30 more columns]
